# Supplementary material for: The association between gonadectomy and timing of gonadectomy, and the risk of canine cranial cruciate ligament disease: A systematic review and meta‐analysis
Source: Vet Surg. 2024 Dec 16;54(2):254–67. doi: 10.1111/vsu.14197 (PMC11830852; doi:10.1111/vsu.14197)
Supplement: Supplementary file 5 — Supplementary File S5. Mean NOS scores of individual studies. [file VSU-54-254-s007.csv]

First author, year	Rater_1	Rater_2	Rater_3	Rater_4	Rater_5	Rater_6	Mean
Adams, 2011	6	6	4	3	5	6	5
Baird, 2014	3	5	4	3	7	6	4.666666667
Belanger, 2017	4	6	4	5	3	4	4.333333333
Cook, 2020	4	5	5	4	5	5	4.666666667
Duval, 1999	2	5	4	1	4	5	3.5
Ekenstedt, 2017	4	7	6	6	5	6	5.666666667
Hart, 2014	4	7	6	5	2	6	5
Hart, 2016	4	7	6	6	5	7	5.833333333
Hart, 2020 (1)	4	6	6	5	5	7	5.5
Hart, 2020 (2)	4	6	6	2	5	7	5
Hart, 2024	4	6	6	5	5	7	5
Malek, 2020	2	3	3	2	4	4	3.5
Pegram, 2023	4	5	5	1	5	3	3.833333333
Powers, 2005	2	5	5	6	4	5	4.5
Sanchez-Bustinduy, 2020	3	4	3	1	2	4	2.833333333
Sellon, 2022	3	3	5	2	1	6	3.333333333
Seo, 2020	3	7	6	4	6	6	5.333333333
Slauterbeck, 2004	4	5	6	2	3	6	4.333333333
Taylor-Brown, 2015	5	6	6	3	6	7	5.5
Terhaar, 2020	4	7	5	3	6	5	5
Toth, 2021	1	6	4	1	3	4	3.166666667
Wilke, 2006	4	6	6	1	3	6	4.333333333
Witsberger, 2008	2	7	2	2	5	4	3.666666667
Zink, 2023	3	4	5	2	6	6	4.333333333
