# Supplementary material for: The association between gonadectomy and timing of gonadectomy, and the risk of canine cranial cruciate ligament disease: A systematic review and meta‐analysis
Source: Vet Surg. 2024 Dec 16;54(2):254–67. doi: 10.1111/vsu.14197 (PMC11830852; doi:10.1111/vsu.14197)
Supplement: Supplementary file 6 — Supplementary File S6. Summary statistics of included studies. [file VSU-54-254-s004.csv]

First author, year, reference	Total eligible sample size included in meta-analysis	Total cases	Total neutered	FE cases	FE controls	FN cases	FN controls	OR	Lower CI	Upper CI	SE	log(OR)	SE of log(OR)	ME cases	ME controls	MN cases	MN controls	OR	Lower CI	Upper CI	SE	log(OR)	SE of log(OR)	Excluded
Adams, 2011	1367	188	587	37	206	87	378	1.281424281	0.8415602882	1.951194955		0.2479978927	0.2145254099	52	485	12	110	1.017482517	0.5253879149	1.970488175		0.01733325354	0.3372193164
Baird, 2014	669	280	288	68	114	89	100	1.492058824	0.9858042998	2.258297649		0.4001984212	0.211456301	71	128	52	47	1.994605933	1.222406564	3.254606894		0.6905180996	0.2498086708
Belanger, 2017	90090	1318	68412					3.18	1.316374276	7.682009732	0.45	1.15700116	0.141509434					2.32	1.340130752	4.016324519	0.28	0.841654452	0.1206896552
Cook, 2020	333	190	290	10	3	100	63	0.4761904762	0.126169788	1.797239841		-0.7420142799	0.6776476586	10	20	70	57	2.456140351	1.064833197	5.665324334		0.8986843342	0.4264147909
Duval, 1999	973	201	292	46	277	73	120	3.663224638	2.390986939	5.612416582		1.29847844	0.2176722357	43	315	39	60	4.761627907	2.84828687	7.960258696		1.560751432	0.2621795366
Ekenstedt, 2017	311	174	274	7	2	96	62	0.4423963134	0.08899605892	2.199136686		-0.8156337305	0.8181704234	10	18	61	55	1.996363636	0.8493270835	4.692500506		0.691399031	0.4360399252
Hart, 2014	2488	68	1223	8	500	27	614	2.748371336	1.237691908	6.102928321		1.011113331	0.4070205173	12	745	21	561	2.323975045	1.133822498	4.763408751		0.8433665446	0.3661655282
Hart, 2016	1118	24	501	1	158	10	249	6.345381526	0.8044616709	50.05069622		1.84791883	1.053729177	3	455	10	232	6.537356322	1.78184644	23.98468617		1.877727542	0.6632054586
Hart, 2020 (1)	3141	84	2030	11	436	38	1117	1.348417026	0.6830399149	2.661965189		0.2989623289	0.3470067917	10	654	25	850	1.923529412	0.9173599055	4.033275682		0.6542295672	0.377763845
Hart, 2020 (2)	11528	179	6363	30	2216	68	3395	1.479509082	0.9596358352	2.281018532		0.3917509498	0.2208733348	41	2878	40	2860	0.9817499574	0.6331356089	1.522316807		-0.01842053888	0.2238020504
Hart, 2024	1492	67	696	10	291	28	337	2.417804154	1.154847343	5.061947768		0.8829513022	0.3769855049	17	478	12	319	1.057717131	0.4984048653	2.24469223		0.05611875407	0.3839058598
Malek, 2020	112	62	62	2	20	25	2	125	16.1515119	967.4016955		4.828814409	1.044030651	2	26	33	2	214.5	28.27677401	1627.139291		5.368866405	1.033810703
Pegram, 2023	496794	999	217495	155	131383	335	106059	2.677347575	2.212792389	3.239431802		0.9849287152	0.09723028118	165	147596	344	110757	2.77829209	2.307272639	3.345468067		1.021942342	0.09478073027
Powers, 2005	369	119	288	7	21	57	101	1.693069307	0.6781244667	4.227076029		0.5265976396	0.4668201369	14	39	41	89	1.283306581	0.6284255615	2.6206378		0.2494658792	0.3642743417
Sanchez-Bustinduy, 2020	26	16	22	3	0	6	3	0.2653061224	0.01043574299	6.744832515		-1.327008531	1.650840612	1	0	6	7	0.2888888889	0.6238400634	2.557614277		-1.241841892	1.718675698
Sellon, 2022	1253	259	963	11	102	141	403	3.244304083	1.692143571	6.220222188		1.177022908	0.3320942647	28	149	79	340	1.23644958	0.7711374849	1.982535661		0.2122660393	0.2408839958
Seo, 2020	274	53	177	4	50	13	44	3.693181818	1.121683151	12.15993299		1.306623844	0.6079887743	3	40	33	87	5.057471264	1.463822829	17.47343674		1.621034684	0.632558785
Slauterbeck, 2004	3218	112	1615	18	724	55	1012	2.185990338	1.272972834	3.753853681		0.7821500665	0.275874485	18	843	21	527	1.866223909	0.9851218613	3.535391727		0.6239817864	0.3259729682
Taylor-Brown, 2015	2828	953	1116					2.1	1.6	2.9	0.319	0.7420142799	0.1519047619					1.44	1.083767193	1.913326047	0.145	0.3646809253	0.1006944444
Terhaar, 2020	412	166	341	11	16	66	90	1.066666667	0.4647477876	2.448161795		0.06454521346	0.4238770071	13	31	76	109	1.662667608	0.816795787	3.384522322		0.508476026	0.3626476914
Wilke, 2006	163	36	67	4	44	12	19	6.947368421	1.984473831	24.321776		1.938563942	0.6392903761	5	43	15	21	6.142857143	1.967104788	19.18285905		1.815478203	0.5809832426
Witsberger, 2008	1243681	31698	477199	4614	303343	14004	305721	3.01150243	2.911858956	3.114555693		1.102553418	0.01716704429	6948	451577	6132	151342	2.633386965	2.543239443	2.726729851		0.968371242	0.01777152928
Zink, 2023	5801	188	587	37	206	87	378	1.281424281	0.8415602882	1.951194955		0.2479978927	0.2145254099	52	485	12	110	1.017482517	0.5253879149	1.970488175		0.01733325354	0.3372193164
Total	1868441	37246	780301
